# Supplementary material for: Transcription and translation contribute to gene locus relocation to the nucleoid periphery in E. coli
Source: Nat Commun. 2019 Nov 12;10:5131. doi: 10.1038/s41467-019-13152-y (PMC6851099; doi:10.1038/s41467-019-13152-y)
Supplement: Supplementary file 7 — Source data [file 41467_2019_13152_MOESM7_ESM.xlsx]

## Sheet: Figure 1
Figure 1e
	T7p_4.5kb 1		T7p_4.5kb 2		T7p_4.5kb 3		T7p_4.5kb 4			T7p_3.3kb 2		T7p_3.3kb 2		T7p_3.3kb 3
	Time (s)	Average number of transcribing T7 RNAPs	Time (s)	Average number of transcribing T7 RNAPs	Time (s)	Average number of transcribing T7 RNAPs	Time (s)	Average number of transcribing T7 RNAPs		Time (s)	Average number of transcribing T7 RNAPs	Time (s)	Average number of transcribing T7 RNAPs	Time (s)	Average number of transcribing T7 RNAPs
	0	0	0	0	0	0	0	0		0	0	0	0	0	0
	1.71429	-0.0222163	1.71429	-0.0311747	1.8	0.0771616	1.8	0.0386309		1.42857	0.0130935	1	0.0327723	1.57143	-0.00772498
	13.4286	0.0824515	12.4286	0.0505973	14	0.0774074	13.5	0.117706		12	0.0834629	11.1429	0.0974345	12.5	0.04653
	30.5	0.15589	27.2857	0.135953	29.6	0.212644	27	0.125859		20.6667	0.11509	22	0.133795	22	0.0727577
	40.6667	0.259741	38.6667	0.180709	40.8	0.220299	38.8333	0.163746		30.2	0.154987	31.8	0.128085	37.8571	0.144958
	50.2857	0.223663	50.1429	0.218542	51.8	0.278565	57.3333	0.206577		38.6	0.194959	40.6667	0.177004	49.4286	0.206476
	60	0.273739	61.5714	0.336581	62	0.232946	69.6667	0.233772		49.5	0.155331	49.8	0.20014	59.1667	0.204577
	71.1429	0.322546	80.8333	0.34097	70	0.242265	79	0.257683		59.6	0.178406	60.4286	0.169509	81	0.169608
	82.2857	0.39147	90.6667	0.308123	78	0.350144	89.3333	0.347992		78	0.19913	78	0.237241	91.1667	0.248817
	90.5714	0.406033	100.667	0.343711	88	0.340622	101	0.270163		90.1667	0.171347	88.1667	0.166761	109.667	0.215133
	100.4	0.451546	109.8	0.382044	102	0.413615	112	0.32658		110.286	0.230761	108.167	0.23803	119.714	0.260914
	110.714	0.382236	131.167	0.396464	112	0.338693	130.4	0.328513		121.4	0.236968	118.571	0.25741	138.833	0.252301
	171.667	0.506541	170.857	0.346242	171	0.425069	170.6	0.306662		128.857	0.293656	129.286	0.204277	149.714	0.145229
	190	0.395788	192	0.462813	192.2	0.4812	189.8	0.295287		151.429	0.207048	139.333	0.28303	260	0.221719
	270.375	0.424776	272	0.348254	268.4	0.504651	270	0.322149		179.167	0.273227	149.286	0.252104	338.667	0.15165
	299.75	0.329234	302.286	0.375309	298	0.497005	300	0.437505		259.429	0.239082	179.286	0.217143
	359.625	0.470243	362.286	0.425405	358	0.446673	359.2	0.315597		342.5	0.369212	258.857	0.212283
												338.875	0.295281

## Sheet: Figure 2
	1 = cell short radius (~540 nm)
	Figure 2c		Figure 2d			Figure 2h
	Relative X position		Relative X position				Average relative x position
	0.00479157		0.496852			Time window (sec)	day 1	day 2	day 3
	0.227286		0.390711			0-50	0.186312	0.187847	0.178286
	0.118731		0.2419			50-100	0.192753	0.210543	0.202778
	0.116652		0.0510498			100-150	0.216297	0.229717	0.216322
	0.2195		0.237186			150-200	0.237936	0.236257	0.214189
	0.124917		0.139058			200-250	0.239686	0.267019	0.233539
	0.0560718		0.516722			250-300	0.243538	0.266113	0.232374
	0.179509		0.00481213			300-350	0.235435	0.262686	0.2824
	0.0437091		0.134388
	0.129263		0.0787747
	0.214594		0.2299
	0.151442		0.296598
	0.214192		0.0253262
	0.0319387		0.218079
	0.195143		0.313214
	0.123102		0.254545
	0.111601		0.225362
	0.0353117		0.166334
	0.0626621		0.00262263
	0.18565		0.0789219
	0.287851		0.285846
	0.0768286		0.540434
	0.371695		0.270908
	0.0465775		0.30834
	0.312752		0.135196
	0.284727		0.174686
	0.279745		0.371517
	0.401089		0.306574
	0.384405		0.31259
	0.1333		0.00164726
	0.282894		0.49694
	0.0756543		0.0672677
	0.167664		0.193386
	0.24614		0.0656185
	0.451788		0.453096
	0.179002		0.144732
	0.258841		0.311319
	0.294708		0.216347
	0.168126		0.0252905
	0.0298369		0.130875
	0.155468		0.455682
	0.26026		0.00655852
	0.189253		0.378859
	0.231346		0.470423
	0.523605		0.045926
	0.0645429		0.243273
	0.273464		0.0339017
	0.4462		0.244328
	0.118688		0.264294
	0.227921		0.273554
	0.0287379		0.279286
	0.431077		0.345726
	0.0831631		0.349705
	0.256799		0.243084
	0.129378		0.281419
	0.253459		0.0228072
	0.195813		0.265268
	0.371452		0.107475
	0.210491		0.17487
	0.325724		0.155006
	0.15932		0.272427
	0.104787		0.337286
	0.058821		0.29158
	0.0479676		0.251535
	0.118273		0.149527
	0.395703		0.376581
	0.0582333		0.266092
	0.12228		0.186304
	0.136177		0.55204
	0.00156217		0.140242
	0.341934		0.20693
	0.0544951		0.0639623
	0.196034		0.30504
	0.0779842		0.044961
	0.0793294		0.210065
	0.0727147		0.145502
	0.00771918		0.312151
	0.0277128		0.523629
	0.299731		0.525688
	0.106392		0.162865
	0.351073		0.444585
	0.184372		0.257408
	0.246628		0.34873
	0.0914939		0.258274
	0.419279		0.264593
	0.225054		0.0749
	0.0710199		0.205468
	0.00299287		0.0594604
	0.250895		0.156699
	0.108418		0.298024
	0.0255428		0.19502
	0.349721		0.174285
	0.0405749		0.204607
	0.0495499		0.11169
	0.237213		0.13987
	0.0223213		0.379073
	0.369822		0.135962
	0.247611		0.117082
	0.191376		0.183973
	0.299135		0.30649
	0.228217		0.0514562
	0.109915		0.458259
	0.0676155		0.231019
	0.0425185		0.317214
	0.280343		0.349716
	0.388438		0.304641
	0.257791		0.142458
	0.348621		0.284604
	0.0628531		0.282926
	0.0715929		0.0135455
	0.470859		0.0230884
	0.351936		0.166881
	0.076844		0.437446
	0.359924		0.275268
	0.149309		0.182304
	0.278854		0.320984
	0.0910756		0.0675065
	0.296689		0.289211
	0.159211		0.607404
	0.152195		0.0534227
	0.0411898		0.482637
	0.311005		0.035054
	0.175875		0.344036
	0.0539869		0.421459
	0.185529		0.020763
	0.316788		0.308211
	0.0603641		0.254538
	0.176343		0.381876
	0.19362		0.0580845
	0.254364		0.0686502
	0.310964		0.321825
	0.432013		0.179765
	0.20742		0.352468
	0.0686239		0.160673
	0.165868		0.573233
	0.252646		0.388676
	0.103537		0.299774
	0.25391		0.121913
	0.227666		0.193349
	0.00748409		0.160405
	0.177023		0.432641
	0.0385684		0.0968327
	0.175072		0.0221231
	0.00235519		0.167225
	0.0468214		0.157665
	0.288893		0.437475
	0.30733		0.393447
	0.139173		0.445214
	0.0741844		0.532709
	0.122492		0.275114
	0.333954		0.107924
	0.054205		0.315978
	0.327672		0.236482
	0.0382331		0.328614
	0.184291		0.217344
	0.00325536		0.167239
	0.400695		0.311078
	0.0220064		0.22708
	0.179047		0.435278
	0.0188467		0.2995
	0.355083		0.0472342
	0.284462		0.504456
	0.391428		0.365159
	0.156766		0.124341
	0.459272		0.229359
	0.205649		0.317852
	0.228828		0.376114
	0.238592		0.260763
	0.327552		0.0477101
	0.305211		0.345418
	0.219368		0.296004
	0.0696747		0.441037
	0.0158578		0.259804
	0.0277669		0.0247582
	0.172453		0.0343702
	0.0333194		0.0739051
	0.214526		0.0103533
	0.0828063		0.126279
	0.214114		0.0418027
	0.276153		0.165887
	0.0869447		0.349
	0.155457		0.314137
	0.202752		0.373948
	0.163385		0.354528
	0.161833		0.304811
	0.24135		0.309482
	0.0526645		0.365112
	0.108211		0.0590977
	0.256298		0.0761582
	0.0495129		0.314831
	0.233963		0.349409
	0.120736		0.407467
	0.313511		0.0519664
	0.313193		0.155115
	0.191702		0.0867066
	0.0661048		0.106448
	0.176215		0.484029
	0.264214		0.378727
	0.146242		0.444745
	0.31781		0.038127
	0.261505		0.430459
	0.0357334		0.107057
	0.0673553		0.480516
	0.250289		0.442057
	0.292875		0.0552502
	0.18407		0.373928
	0.0383202		0.136756
	0.0609419		0.352769
	0.223032		0.157057
	0.0597771		0.464033
	0.134053		0.545518
	0.207394		0.0630991
	0.380409		0.30829
	0.00743039		0.123404
	0.175249		0.141354
	0.156416		0.163882
	0.382594		0.45366
	0.0951666		0.0352076
	0.57811		0.197143
	0.176482		0.430411
	0.346468		0.281762
	0.16139		0.173094
	0.0512129		0.410365
	0.157948		0.11658
	0.487463		0.0340905
	0.263111		0.507145
	0.0438381		0.392461
	0.0456656		0.506942
	0.444001		0.325121
	0.135696		0.386937
	0.033292		0.254339
	0.195249		0.424636
	0.217596		0.195116
	0.117452		0.36233
	0.0106091		0.40119
	0.439741		0.311851
	0.0285539		0.382621
	0.487403		0.273152
	0.0794969		0.157218
	0.146478		0.401789
	0.112237		0.333241
	0.393448		0.347248
	0.0686784		0.181341
	0.0484523		0.235143
	0.25662		0.0957128
	0.0986507		0.458738
	0.0176581		0.135408
	0.0883546		0.264704
	0.250288		0.407098
	0.123136		0.235558
	0.305273		0.015321
	0.0148971		0.431873
	0.395124		0.0470612
	0.233498		0.119407
	0.0693071		0.310466
	0.277822		0.183967
	0.0512838		0.286849
	0.166561		0.341588
	0.187538		0.213019
	0.0940795		0.245814
	0.270314		0.179139
	0.00557112		0.134509
	0.0946188		0.1979
	0.0825004		0.144459
	0.063382		0.426037
	0.0869134		0.367555
	0.142994		0.0341885
	0.227184		0.361976
	0.241992		0.261638
	0.255264		0.18844
	0.0968521		0.0236055
	0.323519		0.207786
	0.0989415		0.387178
	0.0144784		0.407921
	0.438704		0.279613
	0.15564		0.0649961
	0.157421		0.153965
	0.163192		0.0849024
	0.0679506		0.199522
	0.143908		0.378602
	0.378573		0.312751
	0.327109		0.361957
	0.202281		0.284588
	0.157654		0.439834
	0.0770531		0.242458
	0.0449291		0.287952
	0.0899917		0.178449
	0.206491		0.0625753
	0.0542098		0.135814
	0.0438277		0.0932006
	0.118532		0.454342
	0.125192		0.157274
	0.327367		0.23239
	0.144415		0.408679
	0.0425862		0.26681
	0.179013		0.27371
	0.0931636		0.559566
	0.123797		0.267641
	0.00862501		0.482699
	0.0637692		0.0448945
	0.146132		0.435794
	0.123518		0.33603
	0.171121		0.159595
	0.0426208		0.00135257
	0.022241		0.00461883
	0.195098		0.325447
	0.208562		0.159694
	0.065434		0.026514
	0.016927		0.530694
	0.161045		0.163597
	0.389436		0.273558
	0.269318		0.479011
	0.396458		0.0924651
	0.0269139		0.258954
	0.424007		0.447537
	0.21614		0.181635
	0.28857		0.441703
	0.556057		0.40728
	0.0952997		0.612234
	0.10549		0.185329
	0.0606655		0.236407
	0.289741		0.542942
	0.229456		0.477501
	0.0478536		0.190913
	0.321055		0.22609
	0.198445		0.541417
	0.144044		0.486757
	0.10175		0.227966
	0.182996		0.259238
	0.396272		0.571869
	0.135241		0.150376
	0.0755528		0.219356
	0.318001		0.363764
	0.363349		0.144541
	0.275625		0.119346
	0.074238		0.369552
	0.520966		0.355153
	0.122344		0.259546
	0.234642		0.32833
	0.315342		0.170809
	0.198422		0.0134619
	0.0152684		0.0374346
	0.308438		0.0171606
	0.0512808		0.113671
	0.249034		0.314714
	0.230226		0.458982
	0.092975		0.317979
	0.326457		0.434786
	0.147324		0.221522
	0.154949		0.259566
	0.111663		0.426408
	0.171289		0.485158
	0.186854		0.304956
	0.127435		0.115646
	0.204839		0.219961
	0.560656		0.133199
	0.0727268		0.630797
	0.314535		0.384182
	0.215987		0.198041
	0.299074		0.143402
	0.136754
	0.103865
	0.167852

## Sheet: Figure 3
	Figure 3b					Figure 3c					Figure 3d					Figure 3e
	lacZ-6xTetO					mCherry-6xTetO					lacZ-6xTetO, 24d					lacZ-6xTetO, 37d
		Average relative x position					Average relative x position					Average relative x position					Average relative x position
	Time window (sec)	day 1	day 2	day 3		Time window (sec)	day 1	day 2	day 3			day 1	day 2	day 3			day 1	day 2	day 3
	0 (No IPTG)	0.215968	0.216837	0.217621		0 (No IPTG)	0.210868	0.216855	0.218501		Repressed	0.215968	0.216837	0.217621		Repressed	0.232666	0.250541	0.24612
	0-100	0.245695	0.227905	0.2401		0-100	0.216419	0.233641	0.232803		Induced	0.261554	0.242692	0.242015		Induced	0.287967	0.295418	0.311363
	100-200	0.25079	0.230518	0.247852		100-200	0.228044	0.239761	0.236946
	200-300	0.24127	0.231467	0.257427		200-300	0.233144	0.239006	0.261471		lacZ-6xTetO_ΔRBS, 24d					lacZ-6xTetO_ΔRBS, 37d
	300-400	0.248128	0.2417	0.236024		300-400	0.239031	0.236877	0.248499			Average relative x position					Average relative x position
	400-500	0.261554	0.242692	0.242015		400-500	0.25836	0.239625	0.233416			day 1	day 2				day 1	day 2	day 3
											Repressed	0.213834	0.212172			Repressed	0.236492	0.250762	0.25878
	lacZ-6xTetO_ΔRBS										Induced	0.220724	0.20971			Induced	0.276693	0.261667	0.273225
		Average relative x position
	Time window (sec)	day 1	day 2
	0 (No IPTG)	0.213834	0.212172
	0-100	0.213621	0.210259
	100-200	0.231813	0.214108
	200-300	0.221347	0.221321
	300-400	0.217687	0.227432
	400-500	0.220724	0.20971

## Sheet: Figure 4
	Figure 4b
		1mM IPTG									No IPTG
		WT 1	WT 2	WT 3	ΔRBS 1	ΔRBS 2	ΔRBS 3	ΔRBSΔATG 1	ΔRBSΔATG 2	ΔRBSΔATG 3	WT 1	WT 2	WT 3
	Activitiy	7083.33	6436.4	8771.93	124.146	118.492	123.439	22.8453	24.5067	22.3261	44.7729	41.3793	42.6929
	Figure 4c
		WT 1	WT 2	ΔRBS 1	ΔRBS 2	ΔRBSΔATG 1	ΔRBSΔATG 2	ΔRBSΔATG 3
	Repressed	0.25813	0.302542	0.266591	0.281341	0.287546	0.249278	0.313826
	Induced	0.306978	0.349378	0.308135	0.281015	0.275978	0.27898	0.286649
	Figure 4d
		WT 1	WT 2	ΔRBS 1	ΔRBS 2	ΔRBSΔATG 1	ΔRBSΔATG 2	ΔRBSΔATG 3
	Gene movement (nm)	41.7117	40.038	34.5894	-0.277347	-9.84841	25.8738	-22.5586

## Sheet: Figure 5
	1 = cell short radius (~540 nm)
	Figure 5b		Figure 5c		Figure 5d					Figure 5f
	Relative X position		Relative X position		T7p_lacZ-12xTetO					T7p_4.5kb
	0.226337		0.155783			Average relative x position					Average relative x position
	0.517723		0.00452788			day 1	day 2	day 3		Time window (sec)	day 1	day 2	day 3
	0.318127		0.401774		Basal [T7RNAP], No IPTG	0.215981	0.203981	0.213586		<50	0.186312	0.187847	0.178286
	0.528517		0.296723		High [T7RNAP], 1mM IPTG	0.334106	0.288456	0.301448		>300	0.235435	0.262686	0.2824
	0.408133		0.667815
	0.0601564		0.150697							T7p_4.5kbΔRBS
	0.242057		0.619091		Figure 5e						Average relative x position
	0.411973		0.0999816		T7p_lacZ-12xTetO + 5 mg/ml Ksg					Time window (sec)	day 1	day 2	day 3
	0.140746		0.110229			Average relative x position				<50	0.189206	0.170634	0.191926
	0.0510473		0.106227			day 1	day 2	day 3		>300	0.249991	0.212833	0.240188
	0.308587		0.565427		Basal [T7RNAP], No IPTG	0.201774	0.215416	0.205646
	0.0178438		0.40785		High [T7RNAP], 1mM IPTG	0.270428	0.281924	0.275456		T7p_3.3kb
	0.0239883		0.303225								Average relative x position
	0.390431		0.338297							Time window (sec)	day 1	day 2	day 3
	0.0401068		0.624055							<50	0.180479	0.192451	0.171346
	0.0385516		0.187736							>300	0.242194	0.256817	0.276293
	0.133077		0.16144
	0.315015		0.115523							T7p_3.3kbΔRBS
	0.0726899		0.13963								Average relative x position
	0.0397147		0.0542966							Time window (sec)	day 1	day 2
	0.0507673		0.284172							<50	0.19855	0.174997
	0.113904		0.253125							>300	0.206527	0.252471
	0.122722		0.0803267
	0.143523		0.296393
	0.528908		0.314588
	0.203824		0.601493
	0.355215		0.715992
	0.283593		0.364835
	0.178587		0.431018
	0.253548		0.18552
	0.356794		0.255193
	0.236838		0.34875
	0.499838		0.356765
	0.1523		0.461945
	0.345337		0.179763
	0.454271		0.291747
	0.204991		0.456878
	0.0715483		0.499217
	0.361813		0.121291
	0.481234		0.132182
	0.201004		0.538845
	0.317295		0.453704
	0.087535		0.433377
	0.259602		0.035116
	0.165078		0.380683
	0.0412786		0.131711
	0.20311		0.128166
	0.156999		0.498634
	0.280307		0.418711
	0.166603		0.478215
	0.283842		0.308608
	0.210696		0.459654
	0.497688		0.365722
	0.367076		0.554721
	0.123689		0.0187901
	0.101396		0.386981
	0.122651		0.462048
	0.2114		0.407795
	0.0563212		0.0567109
	0.224986		0.325716
	0.0608862		0.0943598
	0.187091		0.0269111
	0.169626		0.279492
	0.288508		0.483868
	0.406321		0.0782279
	0.45469		0.0321055
	0.415354		0.207401
	0.200562		0.0281332
	0.432775		0.064786
	0.342791		0.502283
	0.32218		0.268637
	0.00787646		0.623262
	0.0484044		0.204634
	0.0501456		0.230204
	0.125872		0.596568
	0.407211		0.318649
	0.0983661		0.376744
	0.176319		0.199759
	0.176501		0.382325
	0.00434017		0.28262
	0.390652		0.131302
	0.534167		0.546227
	0.44348		0.607097
	0.176922		0.415477
	0.357287		0.651134
	0.209312		0.588909
	0.127675		0.419797
	0.0991503		0.167447
	0.0454693		0.42117
	0.0205051		0.28857
	0.47759		0.436874
	0.257612		0.222777
	0.25084		0.413834
	0.317679		0.1483
	0.0652103		0.433134
	0.0728082		0.370217
	0.0516076		0.639429
	0.175042		0.186527
	0.202531		0.485513
	0.391814		0.343729
	0.346915		0.147903
	0.157324		0.0296752
	0.164127		0.462443
	0.47756		0.450437
	0.268583		0.329777
	0.0545317		0.114323
	0.132776		0.142125
	0.0618195		0.232585
	0.0900534		0.126121
	0.285815		0.235565
	0.111976		0.104763
	0.21747		0.532164
	0.223564		0.335098
	0.089865		0.0700019
	0.132437		0.212626
	0.110577		0.47388
	0.117032		0.496271
	0.0507435		0.404684
	0.108016		0.327788
	0.0768333		0.316561
	0.168212		0.461268
	0.199519		0.377583
	0.489027		0.557727
	0.230747		0.238512
	0.0515353		0.48464
	0.390257		0.145413
	0.230315		0.223571
	0.158094		0.496746
	0.403946		0.323679
	0.515756		0.376923
	0.674847		0.364526
	0.0173228		0.113437
	0.230257		0.210443
	0.223048		0.756475
	0.0606337		0.585149
	0.113775		0.333429
	0.518898		0.261178
	0.0350842		0.339088
	0.375045		0.142532
	0.519562		0.359436
	0.273138		0.205997
	0.111712		0.425763
	0.145068		0.421292
	0.381018		0.390883
	0.0456169		0.305128
	0.256486		0.237628
	0.0992712		0.297236
	0.0947343		0.100296
	0.231643		0.534538
	0.114467		0.135823
	0.051153		0.00901245
	0.230326		0.0348792
	0.0417588		0.301626
	0.453111		0.466629
	0.0729629		0.161644
	0.116015		0.347364
	0.0481128		0.374453
	0.0836722		0.644498
	0.00297674		0.293775
	0.479078		0.198764
	0.126654		0.561393
	0.0879784		0.332907
	0.120168		0.405987
	0.100514		0.0909816
	0.381716		0.179868
	0.0143352		0.606611
	0.523057		0.301551
	0.21318		0.565808
	0.159699		0.159707
	0.00974973		0.449379
	0.28805		0.0826351
	0.128481		0.359937
	0.128875		0.521224
	0.471421		0.52776
	0.361385		0.598042
	0.207589		0.2243
	0.0461044		0.191158
	0.255984		0.534139
	0.0745656		0.160119
	0.456413		0.262548
	0.252335		0.796807
	0.10151		0.401427
	0.21532		0.380272
	0.0477356		0.325709
	0.305816		0.470775
	0.00865855		0.24197
	0.132104		0.537139
	0.125354		0.448829
	0.322834		0.583548
	0.09653		0.772417
	0.147878		0.268182
	0.479078		0.155511
	0.271663		0.476201
	0.310433		0.124048
	0.0317793		0.734784
	0.00674166		0.325811
	0.143188		0.21972
	0.299131		0.320556
	0.0729538		0.117168
	0.0913931		0.365696
	0.63755		0.49678
	0.214914		0.215218
	0.0314493		0.631475
	0.453489		0.560279
	0.322188		0.30283
	0.0612345		0.0672919
	0.0376352		0.536106
	0.315863		0.312287
	0.202025		0.337191
	0.416027		0.395838
	0.378297		0.45069
	0.350945		0.182526
	0.0221902		0.416752
	0.0564364		0.474125
	0.299258		0.311723
	0.156086		0.472194
	0.402191		0.0701671
	0.296057		0.210113
	0.208658		0.179627
	0.422565		0.230173
	0.149907		0.166738
	0.220893		0.379773
	0.0172046		0.0573644
	0.190535		0.431517
	0.232228		0.467399
	0.216673		0.48313
	0.0161164		0.112103
	0.2286		0.64099
	0.0934831		0.231167
	0.0745869		0.00216043
	0.444732		0.15447
	0.0850286		0.121148
	0.146576		0.559313
	0.265089		0.278098
	0.0135907		0.104608
	0.058095		0.217338
	0.110849		0.0149072
	0.0327212		0.242532
	0.0460759		0.34998
	0.0376567		0.0968252
	0.502897		0.232479
	0.226147		0.415927
	0.103083		0.410336
	0.266411		0.486862
	0.115201		0.2738
	0.1826		0.0472935
	0.521885		0.0391799
	0.176782		0.537612
	0.111096		0.249528
	0.2124		0.288413
	0.254831		0.567442
	0.391977		0.342999
	0.465555		0.185051
	0.000600131		0.359678
	0.27113		0.274905
	0.370777		0.308186
	0.401568		0.104769
	0.344111		0.456421
	0.373076		0.535983
	0.24537		0.0118583
	0.187495		0.442188
	0.151611		0.43261
	0.423901		0.406188
	0.0391201		0.410955
	0.0938174		0.0134326
	0.220627		0.521657
	0.0604693		0.540381
	0.190623		0.398164
	0.187945		0.348972
	0.0508443		0.233882
	0.147734		0.628018
	0.00371685		0.373298
	0.413912		0.547062
	0.210226		0.286072
	0.377996		0.188104
	0.0205239		0.584703
	0.192837		0.430085
	0.223267		0.484077
	0.0482303		0.483863
	0.291825		0.573593
	0.143162		0.104689
	0.199377		0.188579
	0.46486		0.34511
	0.0246598		0.0428452
	0.241688		0.332066
	0.198259		0.709341
	0.184286		0.811659
	0.0813237		0.461165
	0.622992		0.268403
	0.0801634		0.461169
	0.446976		0.316506
	0.395829		0.222202
	0.417822		0.425925
	0.346162		0.0658484
	0.26709		0.0857474
	0.117722		0.673144
	0.26631		0.55436
	0.201577		0.43242
	0.197601		0.608226
	0.0851076		0.338655
	0.00217999		0.284429
	0.122688		0.308709
	0.40852		0.116309
	0.0224523		0.593414
	0.1244		0.151353
	0.0758862		0.267828
	0.103937		0.586636
	0.372178		0.355896
	0.0719082		0.522181
	0.01017		0.102281
	0.14894		0.412183
	0.0899133		0.67757
	0.136255		0.381878
	0.2893		0.0564431
	0.320846		0.205684
	0.341495		0.668776
	0.0203883		0.15862
	0.0883954		0.265755
	0.400489		0.471617
	0.124726		0.10142
	0.172511		0.175563
	0.389936		0.328881
	0.265609		0.236253
	0.601206		0.0398107
	0.116335		0.345495
	0.0647629		0.20258
	0.190567		0.50582
	0.288391		0.604442
	0.270329		0.280432
	0.201676		0.359712
	0.0655291		0.629635
	0.306627		0.519298
	0.0999347		0.370623
	0.0292614		0.279019
	0.338132		0.486742
	0.138504		0.374094
	0.540665		0.547182
	0.466399		0.517688
	0.182178		0.559463
	0.187871		0.15387
	0.319422		0.0934972
	0.297323		0.298337
	0.211713		0.2747
	0.357099		0.0717753
	0.369894		0.49803
	0.466349		0.44503
	0.0675915		0.523598
	0.489748		0.184625
	0.328216		0.052219
	0.34222		0.459978
	0.146731		0.0602938
	0.423886		0.364088
	0.316027		0.588535
	0.090629		0.447873
	0.205989		0.33389
	0.103297		0.267228
	0.00547721		0.417546
	0.0259919		0.178754
	0.166102		0.552894
	0.106504		0.0984317
	0.0582185		0.0700613
	0.27308		0.0990996
	0.295539		0.273683
	0.140008		0.101103
	0.188765		0.397716
	0.0933415		0.0294715
	0.156726		0.331819
	0.189343		0.212402
	0.0781952		0.204524
	0.234201		0.0679157
	0.469503		0.130062
	0.120254		0.321673
	0.270012		0.0839473
	0.263214		0.242009
	0.110577		0.338193
	0.22713		0.121508
	0.152941		0.357942
	0.0695947		0.266664
	0.404411		0.271081
	0.0892485		0.349647
	0.111174		0.268699
	0.0777863		0.25263
	0.124203		0.466598
	0.0696746		0.309337
	0.0814439		0.39948
	0.0130265		0.0744131
	0.130933		0.354434
	0.192889		0.377077
	0.0461026		0.439159
	0.2693		0.497392
	0.479926		0.501773
	0.496374		0.638257
	0.0532268		0.217967
	0.0400647		0.209264
	0.293452		0.521869
	0.0982066		0.264247
	0.184137		0.48101
	0.110363		0.49496
	0.0167627		0.48942
	0.0439702		0.0484929
	0.555702		0.327096
	0.2712		0.483526
	0.0226538		0.0146576
	0.245701		0.442028
	0.00379227		0.0842508
	0.124569		0.484569
	0.0254461		0.286048
	0.166667		0.306975
	0.127518		0.104237
	0.04207		0.338049
	0.311879		0.560241
	0.346611		0.00532188
	0.136137		0.0688361
	0.00741694		0.194251
	0.232942		0.354369
	0.0219257		0.173761
	0.163648		0.113048
	0.313397		0.210668
	0.614525		0.0760908
	0.0303586		0.226917
	0.444366		0.435905
	0.0236246		0.350249
	0.192526		0.0846046
	0.0477001		0.407921
	0.37991		0.101418
	0.226663		0.424815
	0.0837836		0.000944925
	0.260554		0.215371
	0.548193		0.438489
	0.34496		0.303965
	0.581923		0.300446
	0.343938		0.0991612
	0.397624		0.292358
	0.273724		0.249411
	0.391507		0.233714
	0.45455		0.334509
	0.0979436		0.253835
	0.16582		0.266606
	0.0470215		0.464137
	0.125029		0.568396
	0.359286		0.151229
	0.313655		0.0584442
	0.129394		0.276913
	0.201064		0.180724
	0.0900346		0.174974
	0.00366744		0.153532
	0.490451		0.394728
	0.061027		0.12555
	0.332613		0.56559
	0.121184		0.134745
	0.115049		0.25592
	0.0556765		0.341562
	0.00787467		0.279482
	0.35373		0.0612484
	0.113045		0.0897075
	0.566082		0.234152
	0.0569597		0.160607
	0.228413		0.231538
	0.049244		0.529051
	0.0675762		0.608498
	0.0919344		0.490877
	0.0109973		0.315964
	0.2088		0.497579
	0.581742		0.176847
	0.126892		0.46129
	0.296391		0.544827
	0.177497		0.403319
	0.0836904		0.0753559
	0.0845869		0.0904515
	0.220326		0.269483
	0.0386713		0.415519
	0.458246		0.378144
	0.146858		0.420647
	0.299433		0.166194
	0.191002		0.394728
	0.0803395		0.548094
	0.372643		0.274811
	0.396525		0.34453
	0.35591		0.1848
	0.133552		0.339922
	0.4433		0.631147
	0.100851		0.0348987
	0.323714		0.184981
	0.342043		0.118439
	0.312218		0.310685
	0.238594		0.329904
	0.178689		0.202708
	0.54717		0.0136355
	0.491122		0.189922
	0.154702		0.240836
	0.146132		0.383637
	0.0876926		0.335868
	0.254991		0.117126
	0.16313		0.190844
	0.16313		0.572787
	0.0422411		0.268027
	0.174474		0.0457617
	0.0317211		0.055016
	0.331684		0.255902
	0.0705398		0.516427
	0.381815		0.0831243
	0.198303		0.489307
	0.163524		0.353337
	0.265226		0.037045
	0.222312		0.26547
	0.0382394		0.0330081
	0.164358		0.00747801
	0.173805		0.235843
	0.0773795		0.231963
	0.0441663		0.0114254
	0.245192		0.388927
	0.144011		0.122654
	0.0318929		0.160982
	0.254848		0.587178
	0.332756		0.0811505
	0.00967427		0.0113899
	0.00861906		0.18343
	0.210327		0.204723
	0.032229		0.436176
	0.109605		0.410346
	0.182577		0.634766
	0.340798		0.555217
	0.0915977		0.621029
	0.458276		0.370042
	0.196638		0.189012
	0.00305181		0.141513
	0.444136		0.423613
	0.0681879		0.48205
	0.105547		0.231565
	0.45182		0.387175
	0.325457		0.277223
	0.0974851		0.603466
	0.496605		0.245826
	0.296873		0.425424
	0.13762		0.20231
	0.246501		0.066171
	0.488865		0.151061
	0.127352		0.199088
	0.200673		0.0548867
	0.122093		0.0472273
	0.474707		0.144619
	0.329258		0.135182
	0.301223		0.230348
	0.31992		0.358344
	0.212497		0.123534
	0.00499719		0.281395
	0.103758		0.143111
	0.0676144		0.15607
	0.198078		0.56911
	0.347268		0.236992
	0.193153		0.687372
	0.0692182		0.0830372
	0.0526443		0.0271627
	0.222569		0.209415
	0.0731423		0.395207
	0.00758657		0.307249
	0.268877		0.0173996
	0.175884		0.191995
	0.0588206		0.486666
	0.0154554		0.348682
	0.437958		0.0255969
	0.415656		0.0327946
	0.0532753		0.10142
	0.0909457		0.428775
	0.238112		0.0501988
	0.0654453		0.355482
	0.0121707		0.317991
	0.355295		0.0672106
	0.246348		0.16253
	0.222488		0.139393
	0.0576897		0.189908
	0.289585		0.506343
	0.0500809		0.00773978
	0.0331651		0.552773
	0.117367		0.0166854
	0.263044		0.726901
	0.251307		0.020434
	0.531703		0.346464
	0.0959189		0.224956
	0.113814		0.0862846
	0.0322604		0.241084
	0.0379043		0.511805
	0.042895		0.00592273
	0.18989		0.547541
	0.104992		0.285935
	0.129882		0.168606
	0.426038		0.350338
	0.282063		0.0793523
	0.265743		0.35693
	0.348762		0.161939
	0.248283		0.177858
	0.0970775		0.0904976
	0.38391		0.366951
	0.441862		0.19891
	0.00365859		0.0548967
	0.331869		0.255601
	0.46334		0.319637
	0.185104		0.227053
	0.608593		0.119176
	0.165661		0.0748264
	0.0989211		0.0740668
	0.321836		0.25
	0.0565296		0.159742
	0.18828		0.293054
	0.245433		0.315248
	0.176979		0.293127
	0.15503		0.390536
	0.204877		0.359412
	0.0155087		0.0228459
	0.10236		0.0916158
	0.30935		0.425148
	0.382766		0.526229
	0.546137		0.519226
	0.16607		0.454606
	0.0299732		0.232738
	0.195088		0.503303
	0.150749		0.349365
	0.30968		0.14161
	0.300802		0.519409
	0.264775		0.241678
	0.0021508		0.301346
	0.164964		0.508809
	0.0710576		0.129443
	0.111254		0.511351
	0.191415		0.184588
	0.0448287		0.253732
	0.221492		0.166801
	0.22683		0.628843
	0.158341		0.564492
	0.303845		0.132295
	0.326565		0.379894
	0.0108472		0.0285376
	0.198047		0.0205478
	0.16985		0.0409695
	0.371793		0.47858
	0.0303766		0.300327
	0.139551		0.307438
	0.370554		0.240867
	0.370742		0.440113
	0.126453		0.254407
	0.0897329		0.10325
	0.000595929		0.523252
	0.30876		0.379188
	0.232473		0.0982192
	0.0650535		0.361646
	0.108717		0.388075
	0.00415578		0.0252579
	0.269086		0.326893
	0.135985		0.130456
	0.233356		0.235844
	0.331128		0.222212
	0.184457		0.386348
	0.417243		0.475549
	0.131439		0.401567
	0.130299		0.181537
	0.123159		0.297188
	0.140853		0.247936
	0.0413572		0.26961
	0.137538		0.149673
	0.235303		0.363733
	0.324096		0.0322763
	0.268186		0.276817
	0.198645		0.194699
	0.418352		0.661142
	0.320174		0.385887
	0.101407		0.378544
	0.263204		0.0649505
	0.193922		0.510918
	0.0566402		0.325079
	0.0609698		0.365713
	0.193265		0.361703
	0.268079		0.528539
	0.146043		0.213512
	0.286403		0.389885
	0.196264		0.380151
	0.372888		0.169369
	0.271433		0.575013
	0.239746		0.319074
	0.114677		0.437599
	0.248937		0.384113
	0.470329		0.1441
	0.302054		0.619384
	0.337649		0.593241
	0.142109		0.0545214
	0.0278031		0.36186
	0.303845		0.182808
	0.323365		0.398382
	0.638896		0.421084
	0.274446		0.349084
	0.361236		0.614193
	0.333639		0.504636
	0.00686296		0.282091
	0.15222		0.171452
	0.00773924		0.506833
	0.178705		0.315727
	0.0195524		0.617061
	0.19212		0.592099
	0.0770288		0.455133
	0.0616749		0.648055
	0.00850767		0.38331
	0.147687		0.518053
	0.371391		0.0988247
	0.301944		0.252092
	0.437457		0.201462
	0.551676		0.35198
	0.0886207		0.598493
	0.311909		0.301793
	0.36721		0.37564
	0.0471865		0.0555888
	0.323936		0.673685
	0.0320766		0.550643
	0.0111778		0.553004
	0.346419		0.220772
	0.106652		0.242815
	0.109105		0.403115
	0.0240989		0.296021
	0.0365117		0.525992
	0.127		0.112026
	0.211659		0.501503
	0.0132833		0.261505
	0.0963641		0.229017
	0.374066		0.229708
	0.238917		0.316114
	0.1553		0.462088
	0.0156578		0.00443188
	0.593647		0.300223
	0.230921		0.349073
	0.144457		0.26303
	0.176656		0.586397
	0.440578		0.176809
	0.0782876		0.51443
	0.213056		0.296814
	0.0148766		0.340635
	0.0709599		0.324808
	0.0296233		0.384008
	0.172968		0.312744
	0.15696		0.45621
	0.107001		0.690886
	0.559203		0.362247
	0.0344226		0.2213
	0.273353		0.368862
	0.182854		0.0273641
	0.27235		0.163375
	0.139332		0.255121
	0.187009		0.501773
	0.0259175		0.380808
	0.11425		0.406564
	0.413243		0.472792
	0.185028		0.154045
	0.0318978		0.357862
	0.161576		0.179289
	0.137185		0.164209
	0.417665		0.33263
	0.0499604		0.541672
	0.166637		0.201521
	0.191603		0.0369507
	0.0221737		0.344981
	0.163833		0.331175
	0.0635132		0.0294275
	0.0193854		0.0696495
	0.1858		0.336837
	0.249945		0.219734
	0.05534		0.306849
	0.406707		0.287034
	0.266324		0.253136
	0.0249628		0.109657
	0.52001		0.26786
	0.413531		0.209975
	0.0494993		0.339975
	0.132492		0.280925
	0.198668		0.227327
	0.200467		0.156791
	0.100894		0.133759
	0.300065		0.162806
	0.244025		0.540546
	0.258134		0.0449654
	0.393872		0.449483
	0.552736		0.4117
	0.177679		0.514408
	0.37138		0.251204
	0.167575		0.181741
	0.251264		0.00878119
	0.343191		0.183144
	0.331091		0.429119
	0.319785		0.424622
	0.122608		0.294935
	0.146731		0.138677
	0.107391		0.398961
	0.15101		0.335565
	0.0579817		0.369351
	0.23554		0.241672
	0.396112		0.101135
	0.271216		0.212107
	0.122046		0.480506
	0.0344997		0.295512
	0.447766		0.00726568
	0.140379		0.152703
	0.239922		0.360459
	0.409855		0.202551
	0.0853538		0.0179619
	0.100737		0.5529
	0.313126		0.207763
	0.403069		0.623598
	0.451027		0.481756
	0.170376		0.0761197
	0.38928		0.156947
	0.0414235		0.0110844
	0.317572		0.850645
	0.325233		0.549541
	0.133451		0.406345
	0.142921		0.559329
	0.169707		0.240976
	0.262932		0.400718
	0.123236		0.492399
	0.305172		0.419027
	0.322843		0.339781
	0.281965		0.547855
	0.268056		0.125529
	0.420641		0.237829
	0.0692138		0.303322
	0.0527828		0.367776
	0.040177		0.26116
	0.189737		0.248703
	0.104624		0.571859
	0.183672		0.454125
	0.163391		0.495354
	0.129212		0.504905
	0.190134		0.199978
	0.0637787		0.0667431
	0.420726		0.478066
	0.149512		0.443064
	0.472385		0.302337
	0.329018		0.504161
	0.337917		0.168522
	0.444361		0.259725
	0.288814		0.403538
	0.164924		0.187715
	0.1978		0.146769
	0.234783		0.0860687
	0.164718		0.547937
	0.079359		0.451705
	0.11418		0.371643
	0.136869		0.341882
	0.121962		0.0926628
	0.190864		0.282733
	0.582276		0.0413056
	0.0935724		0.167941
	0.121591		0.374902
	0.162903		0.46231
	0.161539		0.616391
	0.382353		0.383287
	0.299359		0.184228
	0.483063		0.285948
	0.0237562		0.338696
	0.48794		0.093251
	0.34875		0.0460866
	0.446941		0.572664
	0.189826		0.448501
	0.0029058		0.107758
	0.0151841		0.026273
	0.190202		0.197057
	0.374329		0.480519
	0.138021		0.0149804
	0.272773		0.127544
	0.261839		0.573035
	0.392042		0.047418
	0.0276749		0.316405
	0.155349		0.318729
	0.149556		0.270122
	0.116447		0.144242
	0.0925776		0.142821
	0.210088		0.569084
	0.338798		0.0479023
	0.143113		0.645801
	0.260875		0.462552
	0.0603656		0.413545
	0.240613		0.157624
	0.239142		0.156618
	0.114593		0.369667
	0.0495361		0.292466
	0.03687		0.455895
	0.240752		0.371805
	0.0932474		0.41784
	0.179469		0.148308
	0.296075		0.494583
	0.237736		0.500362
	0.374877		0.300378
	0.287016		0.241655
	0.0614883		0.1098
	0.103726		0.224952
	0.124774		0.632007
	0.0611257		0.0160098
	0.260349		0.0962024
	0.258118		0.370605
	0.228594		0.321209
	0.0824608		0.029979
	0.5776		0.341947
	0.0230906		0.108874
	0.179854		0.197991
	0.024631		0.21923
	0.358567		0.351448
	0.0996718		0.421414
	0.507106		0.570886
	0.071165		0.420903
	0.0682225		0.106211
	0.230827		0.265615
	0.227039		0.0991425
	0.52448		0.0619637
	0.287475		0.416971
	0.139608		0.0481445
	0.153678		0.48319
	0.0651003		0.446431
	0.171361		0.460884
	0.306367		0.0580105
	0.0795566		0.00212173
	0.0294072		0.12461
	0.394078		0.215514
	0.189049		0.307652
	0.0525795		0.020154
	0.127768		0.281208
	0.0557319		0.232464
	0.0567984		0.374086
	0.306118		0.624866
	0.370439		0.0787496
	0.0322566		0.214256
	0.4122		0.520282
	0.233013		0.147494
	0.0129564		0.231616
	0.366566		0.557395
	0.286901		0.261716
	0.0132962		0.582555
	0.362912		0.188194
	0.127653		0.0462396
	0.142463		0.217464
	0.354694		0.21292
	0.548252		0.0801789
	0.415251		0.498314
	0.120344		0.414928
	0.121762		0.506112
	0.0079774		0.414678
	0.522409		0.311622
	0.248886		0.494227
	0.365239		0.24179
	0.536579		0.134155
	0.077498		0.475974
	0.0999654		0.0135491
	0.156795		0.226885
	0.061951		0.38782
	0.450253		0.404264
	0.147731		0.143368
	0.315103		0.496134
	0.0799055		0.209314
	0.249603		0.0147907
	0.0387984		0.215248
	0.533601		0.268596
	0.259705		0.637038
	0.057657		0.368883
	0.541487		0.00593045
	0.241387		0.556355
	0.0747393		0.319327
	0.241894		0.577785
	0.346067		0.113057
	0.102373		0.244622
	0.111081		0.189561
	0.277646		0.622789
	0.579422		0.267436
	0.0128819		0.291202
	0.270366		0.566249
	0.219217		0.56889
	0.289008		0.435357
	0.250763		0.483263
	0.236724		0.0214664
	0.409947		0.55398
	0.00583704		0.240422
	0.294814		0.508426
	0.119622		0.321331
	0.0527363		0.514173
	0.0809894		0.432395
	0.0322972		0.39217
	0.0898197		0.21625
	0.401141		0.353215
	0.132304		0.350966
	0.163092		0.345843
	0.018655		0.338826
	0.0476774		0.0307921
	0.0482065		0.329227
	0.260429		0.0470039
	0.165908		0.459823
	0.149324		0.127944
	0.190274		0.178703
	0.297043		0.178571
	0.274363		0.251456
	0.318986		0.569528
	0.163489		0.431601
	0.10751		0.367043
	0.215343		0.0255736
	0.436587		0.0278411
	0.043563		0.0714044
	0.188292		0.317549
	0.189273		0.666102
	0.167363		0.10405
	0.0851155		0.227229
	0.4199		0.411103
	0.214456		0.388384
	0.000689261		0.2307
	0.314736		0.101583
	0.0648896		0.459706
	0.153253		0.111244
	0.0439657		0.579104
	0.20812		0.473075
	0.457085		0.00316741
	0.515186		0.0572561
	0.062567		0.369105
	0.115399		0.0389441
	0.15941		0.19845
	0.369735		0.477386
	0.119856		0.288059
	0.231228		0.15018
	0.253418		0.402597
	0.0928979		0.15901
	0.3798		0.529408
	0.27586		0.12847
	0.0091786		0.581125
	0.120159		0.207335
	0.159334		0.584237
	0.105201		0.250061
	0.330883		0.110692
	0.491518		0.401561
	0.286625		0.307467
	0.419239		0.397752
	0.20439		0.20686
	0.0689357		0.368977
	0.440321		0.145931
	0.0108628		0.125529
	0.378856		0.38414
	0.450301		0.285602
	0.170063		0.127043
	0.102999		0.640296
	0.518129		0.397691
	0.438172		0.110457
	0.11277		0.492378
	0.170026		0.359152
	0.181363		0.0658313
	0.546551		0.577219
	0.00393127		0.416513
	0.0623088		0.52196
	0.245376		0.0849866
	0.0505151		0.54204
	0.0498431		0.382696
	0.121437		0.0136121
	0.376908		0.321081
	0.192532		0.10879
	0.586962		0.0204707
	0.0199929		0.689573
	0.354376		0.0360778
	0.0146317		0.159574
	0.401038		0.0208755
	0.111624		0.435639
	0.449941		0.433196
	0.232863		0.560598
	0.423828		0.269908
	0.053943		0.400043
	0.273432		0.520665
	0.216708		0.0736836
	0.351218		0.425409
	0.125916		0.119038
	0.159284		0.0338142
	0.317367		0.478803
	0.057404		0.265755
	0.367609		0.149913
	0.139963		0.411784
			0.369119
			0.344513
			0.272601
			0.403238
			0.0312574
			0.414126
			0.0135487
			0.262032
			0.293897
			0.423603
			0.490197
			0.125883
			0.228327
			0.259247
			0.332023
			0.421519
			0.168002
			0.104417

## Sheet: Supplementary Figure 1
	Supplementary Figure 1b					Supplementary Figure 1c			Supplementary Figure 1e
		Intensity				8412.9			206888
	Pixels	With single eYFP	Without single eYFP			7509.08			395536
	0	811.453	828.062			9542.71			310617
	1	802.302	800.604			8433.73			265030
	2	752.76	781.408			12088.6			195722
	3	759.68	776.71			6702.03			194099
	4	877.441	808.216			13739.6			790057
	5	883.837	823.492			8046.18			212620
	6	910.588	876.572			8133.68			187880
	7	1008.61	1009.11			9932.11			300694
	8	1003.06	1021.3			5131.94			132846
	9	1006.34	916.428			10133.8			153413
	10	1148.07	932.279			8980.3			502495
	11	1157.28	937.232			7316.33			353619
	12	1052.82	959.189			12393.3			288002
	13	1049.19	950.827			12622.9			167931
	14	1061.91	1035.45			14058.7			333570
	15	1138.4	1061.72			14663.4			256347
	16	1148.79	1046.63			9159.5			408755
	17	1004.05	989.583			10562.6			276199
	18	1006.51	1040.13			19142.7			416182
	19	1047.74	975.783			10073			359552
	20	1132.07	1020.94			11462.5			235009
	21	1360.51	981.423			16057.2			448430
	22	1631.61	958.236			9937.95			404679
	23	1403.18	941.659			24231			482313
	24	1138.84	790.497			6094.65			185019
	25	976.994	854.731			7587.02			548339
	26	988.156	806.891			8983.75			467432
	27	892.305	806.961			9786.79			316059
	28	819.21	779.714			9029.44			628852
	29	819.031	708.312			4825.49			381261
						7843.4			366793
						17427.4			263255
						7259.75			352522
						10642.2			342925
						11250.9			450323
						8068.69			851281
						4866.36			200638
						8106.52			379935
						6782.77			357114
						6472.46			680006
						11895.2			250840
						5651.17			236331
						6888.01			350624
						12298.8			291428
						8536			338157
						7641.7			767267
						6059.12			664199
						3390.32			535297
						6829.9			397970
						13288.8			732486
						6434.88			205650
						4080.53			272584
						6137.76			325978
						13498.5			253517
						10189.7			348620
						9271.25			272326
						7360.64			272546
						6242.29			267666
						12004.1			257762
						6817.24			399537
						9072.35			210566
						5950.84			305633
						9432.79			301824
						10347.9			144107
						3164.3			128227
						21387.7			163004
						11853.9			670237
						7749.32			218717
						6073.18			471627
						14741			188388
						13813.4			222045
						4959.54			465392
						8185.54			318360
						9232.75			218685
						10551.1			141449
						5129.45			284361
						7102.04			217546
						7843.62			265519
						10375.8			283006
						12311.9			257802
						3731.86			335777
						8011.61			103415
						8551.26			121172
						6617.17			154127
						9294.1			520126
						12005.1			331570
						7727.81			225279
						11537.9			350306
						4294.18			366251
						13127.5			195226
						7327.61			246639
						12067.4			281408
						10137.6			224295
						8278.28			426455
						8808.28			564817
						10761.7			137182
						4973.8			156008
						6399.53			791468
						7608.39			524093
						5680.29			589224
						5472.88			315109
						11106.9			286450
						7579.92			555896
						12338.1			339724
						6684.7			203386
						13735.1			168952
						4278.96			187139
						6103.53			116915
						10412.1			161350
						7180.45			214233
						8105.01			293800
						5775.05			288573
						2882.38			109575
						13087.7			379664
						5319.29			189253
						14376.4			177289
						4741.45			547884
						8826.84			733989
						7726.33			457570
						5880			317294
						5424.37			381499
						6831.67			184075
						5209.61			304102
						9345.91			427324
						7744.04			187407
						15520.5			162955
						6917.15			316643
						13924.6			136120
						7719.26			202530
						10550.8			223659
						6790.46			171577
						8736.59			83879.5
						10992.3			423993
						10707.9			577791
						13432.8			414817
						6903.64			261370
						8081.71			388558
						7976.67			417446
						13729			481541
						5990.78			436776
						5990.78			393505
						14670			97371.9
						8669.18			178749
						4167.58			123316
						4619.95			139891
						4931.41			247674
						5213.42			190483
						7225.69			147741
						15215.6			458378
						18014.8			311806
						7126.45			187756
						5100.12			417723
						11843.9			372943
						11467.1			218322
						6634.55			225293
						7326.49			333436
						5842.91			333436
						6931.53			290456
						7158.14			339713
						6876.03			155220
						4540.16			1075560
						11218.4			243813
						15811.8			429406
						6654.6			454070
						8664.77			160337
						11602.1			367706
						5544.02			239418
						8501.95			297422
						4425.15			205282
						6628.85			185726
						6125.3			390497
						7891.57			235195
						14193.3			106240
						11159.1			242897
						7151.17			445390
						6625.4			101649
						7607			365642
						7171.77			477326
						6179.98			541546
						5683.5			187068
						6841.23			130656
						10053.4			184706
						5028.38			279997
						12755.3			330074
						8620.61			215018
						12644			434177
						7901.89			244178
						11233.9			316293
						3030.08			99994.2
						11519.6			59174.9
						11126.4			159816
						12044.2			111130
						7082.25			244222
						12028.8			357204
						2355.79			395146
						5003.73			677847
						5529.28			213288
						6047.96			219710
						5504.37			294786
						6475.21			263185
						6964.77			180396
						7246.11			208614
						7897.5			288481
						2897.2			205360
						13414.2			556240
						9749.24			269663
						5324.89			189206
						5530.54			341940
						7615.19			312708
						7717.35			342005
						8658.43			286883
						8831.95			270774
						4935.17			233447
						8113.85			189312
						5404.9			168659
						11372.5			166107
						3640.64			193594
						8759.04			248085
						10520.7			164711
						13639.2			183017
						5397.43			275963
						7656.31			163260
						9417.15			351785
						6328.32			152286
						6723.44			261358
						6320.56			256021
						12666.7			498942
						2951.29			821746
						6999.95			220265
						7226.28			200881
						3991.73			253625
						6753.99			344599
						6159.92			123341
						4983.59			244339
						8939.13			234843
						7504.8			326539
						9892.2			425714
						10501.9			272983
						15882.2			156843
						6356.59			316811
						5993.27			379112
						13466			715051
						6521.32			319299
						12051.5			507379
						7543.85			582961
						4694.56			369372
						5158.09			266711
						4161.7			469307
						11161.3			596807
						6546.63			589450
						8378.32			179898
						5761.15			280966
						7402.63			281106
						19004.8			478881
						14972.6			167693
						10429.8			520899
						13800.8			416165
						6728.07			280730
						4999.92			262522
						11270			179288
						7588.86			105348
						9144.92			183839
						8797.7			245463
						10927.6			148084
						7365.54			125744
						9864.04			445227
						2989.55			189876
						6659.56			152506
						5002.68			239504
						7172.36			298791
						10638.6			191936
						14097			318474
						13553.4			223040
						8265.58			238911
						10588.8			464172
						15034.8			302238
						14333.1			166161
						8075.51			189590
						5704.83			129183
						8527.64			157398
						6157.06			165940
						9549.19			242118
						10492.4			179674
						8264.35			76817.6
						7877.71			398425
						7163.71			200144
						7498.36			304031
						8259.95			162085
						8617.6			304697
						15360.6			894746
						19249.6			190561
						7353.45			219087
						4849.7			355314
						16511.6			467373
						8055.56			145690
						10551.8			59782.1
						4706.13			196302
						5632.2			326384
						9980.73			156582
						5430.26			273703
						6377.5			127064
						9934.47			155566
						6646.11			161350
						9385.07			172029
						10707.2			222824
						10363.1			200506
						6361.67			243842
						5207.17			288792
						5104.09			208418
						7187.38			289785
						5421.55			217512
						8361.68			116985
						12330.8			133516
						5317.07			165600
						3586.38			325821
						2491.48			256391
						5873.18			186811
						5507.46			236314
						6890.1			203457
						4360.66			239301
						4209.41			219308
						6281.87			411785
						6519.67			348437
						8650.16			531699
						11572.6			239983
						5547.45			176300
						13348.2			243453
						4379			249637
						7850.95			251758
						6799.48			109750
						4108.11			109910
						6500.55			518511
						4341.48			568986
						6953.63			108065
						15185.8			380062
						5387.91			807904
						5745.22			374075
						6056.32			152735
						10735.9			302561
						5598.57			239187
						6602.08			188393
						9781.47			177666
						4136.76			230879
						4925.62			68163.2
						8540.26			151919
						9207.54			559304
						5819.92			222851
						6412.74			447936
						10062.6			137445
						4989.81			212749
						10457.8			231735
						5934.44			554337
						5483.91			302146
						8121.21			275254
						7265.66			461952
						11787.8			210293
						6531.78			339644
						3868.57			221106
						10313.7			284643
						8655.84			371874
						10258			154800
						8266.68			264898
						3450.5			143470
						6988.69			419215
						8375.33			456000
						8266.48			312624
						8985.91			342233
						7113.12			189320
						4752.62
						6438.38
						13060.9
						5288.49
						6037.61
						4849.37
						7421.81
						5882.02
						6854.87
						8043.11
						7864.32
						7774.6
						12477.2
						15791.6
						12251.9
						11015.8
						6773.27
						5151.76
						3198.88
						8835.27
						5734.31
						7252.74
						5737.5
						7748.12
						6187.77
						5206.43
						9019.29
						8506.88
						7005.83
						3817.96
						6176.35
						19285.6
						4649.76
						5979.12
						4930.39
						6565.97
						5470.08
						5579.11

## Sheet: Supplementary Figure 2
	Supplementary Figure 2b, T7p_4.5kb									Supplementary Figure 2c, T7p_3.3kb
	Probe 1									Probe 1
	Time (sec)	0	10	20	30	40	50	60		Time (sec)	0	10	20	30	40	50	60
	Relative mRNA, day1	1	1.50586	3.44372	4.08102	7.19126	6.97087	9.52356		Relative mRNA, day1	1	1.47042	1.70068	1.94724	2.71463	2.54206	3.67052
	Relative mRNA, day2	1	2.91846	5.20245	5.94231	9.55904	10.4229	11.5383		Relative mRNA, day2	1	1.85583	2.50193	3.10537	4.2009	5.35071	5.46046
	Relative mRNA, day3	1	1.92952	3.57336	5.07639	5.89768	5.98741	8.28936		Relative mRNA, day3	1	1.02298	1.53804	1.63143	2.68525	2.40482	3.07066
	Probe 2									Probe 2
	Time (sec)	0	10	20	30	40	50	60		Time (sec)	0	10	20	30	40	50	60
	Relative mRNA, day1	1	1.09354	1.24649	1.52599	3.76413	4.54127	7.13069		Relative mRNA, day1	1	0.696689	0.785124	0.647196	1.09602	1.95922	2.38902
	Relative mRNA, day2	1	1.3267	1.35217	2.14463	4.89455	7.94726	10.5117		Relative mRNA, day2	1	1.74839	1.62722	1.76672	2.48317	3.91834	5.25518
	Relative mRNA, day3	1	1.21614	1.56361	2.37246	3.93811	6.35339	8.49314		Relative mRNA, day3	1	0.870895	1.10333	1.0568	2.26987	2.9059	4.1225

## Sheet: Supplementary Figure 5
	Supplementary Figure 5
	Venus-labeled lacI
	Relative X position
	0.29579
	0.0575564
	0.185471
	0.307332
	0.506429
	0.40222
	0.295649
	0.408004
	0.0536798
	0.455117
	0.0175034
	0.148993
	0.390487
	0.0691388
	0.310358
	0.457536
	0.354572
	0.38375
	0.11532
	0.246029
	0.357023
	0.0562621
	0.32537
	0.188897
	0.395823
	0.387662
	0.213103
	0.348302
	0.484872
	0.402684
	0.122604
	0.0743444
	0.255993
	0.311446
	0.192148
	0.420761
	0.150974
	0.28505
	0.362371
	0.0803625
	0.33767
	0.249055
	0.250398
	0.53544
	0.152912
	0.0791696
	0.162792
	0.0398433
	0.0758741
	0.0170845
	0.172593
	0.201878
	0.125113
	0.227873
	0.109664
	0.478992
	0.129947
	0.18079
	0.364383
	0.240253
	0.0650445
	0.452972
	0.034558
	0.30026
	0.255825
	0.0292687
	0.412112
	0.353099
	0.0967859
	0.165294
	0.184889
	0.379285
	0.271178
	0.198194
	0.312889
	0.154815
	0.0608919
	0.298565
	0.255114
	0.213498
	0.140012
	0.0938707
	0.0191581
	0.0425412
	0.0685996
	0.0256948
	0.0879892
	0.100209
	0.0257283
	0.00233368
	0.336453
	0.330664
	0.350928
	0.288643
	0.25123
	0.46276
	0.194881
	0.0060825
	0.220609
	0.0618861
	0.0266225
	0.130823
	0.116572
	0.15997
	0.0536038
	0.125326
	0.537642
	0.410526
	0.426316
	0.394192
	0.188534
	0.176245
	0.147312
	0.368212
	0.0742344
	0.270366
	0.38762
	0.424818
	0.121518
	0.107335
	0.227282
	0.00165063
	0.110106
	0.256515
	0.408531
	0.28835
	0.16553
	0.142021
	0.345415
	0.227768
	0.0867765
	0.114859
	0.115955
	0.497673
	0.170398
	0.142923
	0.000923242
	0.061922
	0.180752
	0.0279736
	0.130182
	0.490595
	0.490405
	0.46186
	0.159699
	0.0495281
	0.151118
	0.233812
	0.164416
	0.0469207
	0.175643
	0.0959931
	0.0340203
	0.0163037
	0.140043
	0.0867741
	0.137307
	0.471692
	0.478077
	0.432137
	0.154866
	0.148966
	0.0903442
	0.272529
	0.371812
	0.0705658
	0.257237
	0.32365
	0.12452
	0.288096
	0.445969
	0.241461
	0.0228922
	0.14746
	0.0548061
	0.261184
	0.583182
	0.286942
	0.153502
	0.327069
	0.193241
	0.155429
	0.284024
	0.520931
	0.0960261
	0.120186
	0.0986267
	0.336203
	0.179544
	0.0027974
	0.171774
	0.136429
	0.0273106
	0.16051
	0.143741
	0.0309757
	0.25425
	0.198504
	0.418279
	0.0196009
	0.369901
	0.251447
	0.000550569
	0.124014
	0.0786406
	0.454465
	0.180595
	0.384875
	0.19965
	0.369712
	0.0980226
	0.437401
	0.120982
	0.362461
	0.124936
	0.0922541
	0.192155
	0.433277
	0.039146
	0.229613
	0.067279
	0.096355
	0.191272
	0.176464
	0.0453429
	0.427209
	0.23367
	0.202927
	0.341434
	0.300774
	0.323838
	0.532904
	0.47235
	0.09632
	0.0644906
	0.0270532
	0.509568
	0.375724
	0.348955
	0.31917
	0.247981
	0.389434
	0.135836
	0.252402
	0.11847
	0.128235
	0.01121
	0.205552
	0.0566336
	0.137161
	0.11776
	0.2139
	0.109064
	0.230998
	0.364225
	0.194574
	0.147566
	0.301115
	0.295594
	0.401348
	0.062906
	0.247287
	0.353054
	0.363018
	0.114461
	0.329773
	0.311395
	0.120473
	0.161428
	0.0353204
	0.32096
	0.382791
	0.209357
	0.38346
	0.262595
	0.304045
	0.014124
	0.00427617
	0.209751
	0.171897
	0.413823
	0.119018
	0.441635
	0.0766676
	0.148102
	0.302198
	0.105565
	0.249202
	0.306318
	0.308195
	0.0630577
	0.525935
	0.021148
	0.421956
	0.141604
	0.0629738
	0.176048
	0.116566
	0.0248425
	0.463035
	0.42589
	0.0579359
	0.304708
	0.346597
	0.0566603
	0.186697
	0.14709
	0.374454
	0.453497
	0.593647
	0.342337
	0.292348
	0.0197361
	0.135023
	0.331641
	0.36707
	0.498521
	0.215069
	0.0658635
	0.318075
	0.247548
	0.4447
	0.1446
	0.341536
	0.204944
	0.389513
	0.244978
	0.281469
	0.17659
	0.37369
	0.029792
	0.116865
	0.171369
	0.486266
	0.347691
	0.344118
	0.161447
	0.0718686
	0.407648
	0.504906
	0.249062
	0.183718
	0.030851
	0.15556
	0.365951
	0.0300895
	0.385113
	0.316396
	0.153809
	0.18598
	0.0718901
	0.26695
	0.298259
	0.171832
	0.384829
	0.513343
	0.302689
	0.225054
	0.00818636
	0.324811
	0.0553507
	0.1791
	0.236482
	0.405247
	0.000381177
	0.102476
	0.160742
	0.10415
	0.00737249
	0.0580812
	0.276867
	0.0382306
	0.0929081
	0.215328
	0.286149
	0.302169
	0.386744
	0.201992
	0.0328607
	0.200055
	0.0924667
	0.139434
	0.241261
	0.38424
	0.208189
	0.313276
	0.390053
	0.155838
	0.264226
	0.107098
	0.0110822
	0.127787
	0.0661964
	0.0533302
	0.570473
	0.0228732
	0.475815
	0.206936
	0.0368208
	0.572511
	0.318813
	0.281371
	0.157257
	0.392649
	0.395059
	0.111376
	0.0226119
	0.437097
	0.243566
	0.106851
	0.197233
	0.148556
	0.00743902
	0.0889237
	0.0372307
	0.169108
	0.413561
	0.394955
	0.463125
	0.152323
	0.3164
	0.329223
	0.0896954
	0.125212
	0.0859418
	0.0142591
	0.273066
	0.177492
	0.0580883
	0.144737
	0.108355
	0.238938
	0.27006
	0.334811
	0.0218984
	0.134777
	0.145601
	0.0682399
	0.130108
	0.287381
	0.163888
	0.34626
	0.263934
	0.231899
	0.217615
	0.0723544
	0.355461
	0.489798
	0.517196
	0.416839
	0.246768
	0.376748
	0.262793
	0.311232
	0.173716
	0.0770596
	0.152819
	0.144329
	0.22704
	0.0655906
	0.0771079
	0.369781
	0.100344
	0.00672974
	0.037122
	0.11963
	0.0762266
	0.255593
	0.13625
	0.386734
	0.113471
	0.220876
	0.0885109
	0.198546
	0.313233
	0.441363
	0.170745
	0.071096
	0.0845631
	0.0640664
	0.225335
	0.184606
	0.132735
	0.156091
	0.149523
	0.106299
	0.350858
	0.361891
	0.0673506
	0.254907
	0.31409
	0.0145041
	0.0991552
	0.0304965
	0.343613
	0.227629
	0.0890315
	0.253987
	0.0384789
	0.00361252
	0.136637
	0.326875
	0.231897
	0.096828
	0.217726
	0.285879
	0.424005
	0.122161
	0.242111
	0.288483
	0.369015
	0.0833267
	0.0940319
	0.0382509
	0.0724192
	0.207548
	0.00782981
	0.0250009
	0.115204
	0.172599
	0.0823179
	0.158343
	0.172464
	0.40447
	0.182968
	0.10565
	0.451442
	0.541535
	0.053472
	0.00458079
	0.0617653
	0.25461
	0.293477
	0.440645
	0.255648
	0.31179
	0.037951
	0.080444
	0.258338
	0.285814
	0.368451
	0.0373197
	0.233713
	0.140227
	0.199799
	0.157357
	0.284074
	0.169615
	0.0564274
	0.311109
	0.264784
	0.207222
	0.0815751
	0.232501
	0.41027
	0.341785
	0.0753367
	0.172431
	0.00210944
	0.205862
	0.37282
	0.210685
	0.0757619
	0.120765
	0.369234
	0.775689
	0.272106
	0.206731
	0.142621
	0.207037
	0.230152
	0.148016
	0.201991
	0.11767
	0.123292
	0.661279
	0.0159733
	0.349119
	0.0485708
	0.127569
	0.00555286
	0.185289
	0.228213
	0.104077
	0.271609
	0.295395
	0.13673
	0.445546
	0.128546
	0.353064
	0.423091
	0.460722
	0.31911
	0.0428774
	0.278828
	0.111152
	0.118346
	0.0278593
	0.00473811
	0.00473811
	0.22997
	0.35587
	0.0109818
	0.232181
	0.473436
	0.157924
	0.127845
	0.15608
	0.291066
	0.504835
	0.116651
	0.382026
	0.276409
	0.118303
	0.146684
	0.510094
	0.19977
	0.127144
	0.1844
	0.233851
	0.156026
	0.454341
	0.521042
	0.440547
	0.273179
	0.356123
	0.223952
	0.159334
	0.216573
	0.0784844
	0.371657
	0.305542
	0.355441
	0.459475
	0.0842405
	0.213201
	0.0666027
	0.11162
	0.539885
	0.073746
	0.0953859
	0.485203
	0.149732
	0.354544
	0.395279
	0.242721
	0.196648
	0.0913316
	0.258289
	0.410621
	0.274475
	0.112577
	0.410901
	0.285321
	0.012015
	0.425949
	0.122959
	0.0106833
	0.0988235
	0.122041
	0.457032
	0.134276
	0.242751
	0.259597
	0.339115
	0.242035
	0.143489
	0.104541
	0.631451
	0.148723
	0.113773
	0.249484
	0.40037
	0.401887
	0.0635371
	0.00609937
	0.474497
	0.262161
	0.213556
	0.234274
	0.0856795
	0.327901
	0.157356
	0.412636
	0.0369806
	0.154208
	0.135122
	0.17434
	0.407855
	0.00957283
	0.153396
	0.408444
	0.354079
	0.286416
	0.37935
	0.47449
	0.251287
	0.289502
	0.070092
	0.288433
	0.30144
	0.176949
	0.405157
	0.173862
	0.151828
	0.0335346
	0.277639
	0.277695
	0.237601
	0.410636
	0.0613514
	0.0503557
	0.399652
	0.302282
	0.0490206
	0.0188951
	0.303272
	0.225351
	0.48331
	0.355816
	0.0767359
	0.116104
	0.599943
	0.314497
	0.118587
	0.0583494
	0.456731
	0.541566
	0.244596
	0.137361
	0.0757339
	0.198209
	0.271046
	0.476151
	0.250698
	0.252823
	0.536662
	0.0624298
	0.0095438
	0.103015
	0.0282336
	0.126002
	0.0879633
	0.64766
	0.123151
	0.0611597
	0.321305
	0.103775
	0.349538
	0.3186
	0.354627
	0.260691
	0.39939
	0.0190872
	0.0318121
	0.245473
	0.288441
	0.295921
	0.0745739
	0.111141
	0.217064
	0.435739
	0.530411
	0.256615
	0.224418
	0.0175282
	0.102905
	0.0136296
	0.461667
	0.241757
	0.423798
	0.0540141
	0.444294
	0.0384399
	0.0745199
	0.195547
	0.0109282
	0.444227
	0.180703
	0.313297
	0.108711
	0.200812
	0.260616
	0.101712
	0.2155
	0.489808
	0.241499
	0.0102938
	0.204837
	0.0986473
	0.406065
	0.116252
	0.19396
	0.121056
	0.186955
	0.0804099
	0.143763
	0.0977763
	0.0426644
	0.134561
	0.0974127
	0.310067
	0.296141
	0.0678812
	0.401744
	0.246033
	0.494008
	0.263377
	0.367757
	0.230258

## Sheet: Supplementary Figure 6
	Supplementary Figure 6a			Supplementary Figure 6b
	Relative x position			Relative x position
	0.234483			0.409859
	0.486776			0.400442
	0.139134			0.150435
	0.0397841			0.346339
	0.147691			0.506617
	0.127978			0.247534
	0.122496			0.174377
	0.223077			0.261709
	0.382208			0.446675
	0.27044			0.149132
	0.287521			0.19661
	0.320009			0.165168
	0.229925			0.314749
	0.0922199			0.112028
	0.263319			0.31382
	0.0682494			0.1551
	0.0166963			0.0656822
	0.0656431			0.122945
	0.156381			0.266501
	0.0302065			0.0951925
	0.240056			0.0824037
	0.0462341			0.0351986
	0.20379			0.306454
	0.048381			0.088599
	0.195023			0.333063
	0.339417			0.301317
	0.313991			0.0767647
	0.0691797			0.287006
	0.0319408			0.511376
	0.510854			0.122895
	0.191477			0.280071
	0.129683			0.139418
	0.0744444			0.128687
	0.204451			0.355078
	0.00521958			0.288104
	0.320174			0.417151
	0.213193			0.354803
	0.0837007			0.228574
	0.216006			0.0428666
	0.335875			0.349554
	0.148733			0.0658922
	0.119399			0.291101
	0.352247			0.271566
	0.179128			0.198658
	0.0480752			0.0133495
	0.0912992			0.406014
	0.343074			0.29251
	0.257037			0.036195
	0.0592785			0.448519
	0.124881			0.206182
	0.100121			0.100259
	0.11167			0.29607
	0.486213			0.293227
	0.0153037			0.136679
	0.0316433			0.191604
	0.0315547			0.0354486
	0.170743			0.179855
	0.0901978			0.43918
	0.447825			0.174607
	0.114361			0.171417
	0.0490732			0.553688
	0.263821			0.31379
	0.168701			0.111777
	0.416074			0.37808
	0.13941			0.18118
	0.130868			0.192225
	0.412028			0.179982
	0.0456311			0.536574
	0.123448			0.474351
	0.305163			0.113214
	0.173557			0.330856
	0.13734			0.0905335
	0.0313544			0.359645
	0.0792899			0.443567
	0.260075			0.395546
	0.0832811			0.0876884
	0.0204628			0.364673
	0.0271927			0.421189
	0.137576			0.0983923
	0.130415			0.112514
	0.339024			0.483926
	0.118352			0.207622
	0.0164841			0.121768
	0.0406288			0.0746526
	0.102032			0.332977
	0.045287			0.255759
	0.05042			0.152069
	0.00812202			0.308628
	0.310651			0.0586506
	0.352832			0.0825413
	0.229899			0.300812
	0.151178			0.226745
	0.253727			0.0958364
	0.104626			0.352395
	0.0280949			0.211184
	0.152592			0.357178
	0.378236			0.332424
	0.34586			0.0851989
	0.0607863			0.503275
	0.249537			0.575134
	0.193166			0.19341
	0.315255			0.0903992
	0.197436			0.25422
	0.255121			0.447298
	0.203462			0.224058
	0.352101			0.299811
	0.197379			0.457944
	0.182918			0.17872
	0.126374			0.166657
	0.526224			0.19816
	0.303378			0.408489
	0.221927			0.0417302
	0.148358			0.0762899
	0.0235915			0.025966
	0.202934			0.69503
	0.112886			0.000647762
	0.227366			0.103531
	0.280368			0.62674
	0.0147499			0.160482
	0.182712			0.270764
	0.170964			0.23534
	0.13662			0.149823
	0.0938604			0.0813936
	0.216803			0.241131
	0.547812			0.333911
	0.242751			0.509382
	0.0100301			0.0251076
	0.323533			0.0484154
	0.129101			0.23683
	0.206558			0.277671
	0.00341695			0.012358
	0.127326			0.138957
	0.0416214			0.577778
	0.0219711			0.248386
	0.327451			0.140492
	0.0659867			0.0289061
	0.298853			0.546904
	0.49287			0.412372
	0.090725			0.264167
	0.36853			0.00537271
	0.00631162			0.13497
	0.162588			0.00423678
	0.116997			0.140597
	0.278822			0.232823
	0.380315			0.0105836
	0.0643054			0.0187291
	0.233883			0.235318
	0.11055			0.477935
	0.367056			0.160471
	0.333573			0.465243
	0.0665253			0.420181
	0.265487			0.44634
	0.156269			0.102192
	0.270562			0.121731
	0.454526			0.401372
	0.132173			0.0408285
	0.265196			0.355143
	0.165309			0.0472029
	0.275434			0.61148
	0.161252			0.480119
	0.10631			0.094893
	0.000317604			0.267844
	0.0464076			0.335309
	0.155288			0.0355378
	0.0154179			0.493976
	0.437032			0.479069
	0.347489			0.00208193
	0.156355			0.257979
	0.636891			0.106667
	0.0985457			0.20303
	0.0706656			0.243391
	0.023131			0.302382
	0.0653918			0.207466
	0.156064			0.255318
	0.118846			0.185358
	0.156298			0.492037
	0.0377231			0.022137
	0.0205123			0.167233
	0.267039			0.3628
	0.0966788			0.486164
	0.37622			0.235212
	0.108675			0.33932
	0.210881			0.256154
	0.162814			0.175652
	0.163503			0.00436682
	0.258839			0.512548
	0.0204164			0.345163
	0.0612424			0.068059
	0.00145455			0.197225
	0.212855			0.0770158
	0.162223			0.0908554
	0.234872			0.119616
	0.363669			0.0801688
	0.074287			0.187078
	0.028537			0.0264569
	0.0865227			0.233152
	0.118124			0.332986
	0.131302			0.0936369
	0.18373			0.387314
	0.327091			0.455991
	0.22788			0.201032
	0.334802			0.257258
	0.138946			0.164341
	0.373498			0.355977
	0.21303			0.52436
	0.262543			0.301763
	0.0352455			0.00205502
	0.187593			0.39282
	0.213424			0.279295
	0.315929			0.496317
	0.238068			0.382529
	0.0489092			0.231217
	0.440084			0.516696
	0.109837			0.30943
	0.157703			0.39696
	0.23974			0.439433
	0.122878			0.347999
	0.17644			0.272771
	0.0282767			0.149965
	0.144321			0.0265927
	0.168603			0.147717
	0.166275			0.137653
	0.0251507			0.368667
	0.125716			0.210851
	0.103927			0.118594
	0.221026			0.149763
	0.165067			0.412373
	0.145727			0.070805
	0.201853			0.202609
	0.0269955			0.274385
	0.00272474			0.233725
	0.457984			0.117099
	0.27989			0.255972
	0.0216033			0.333892
	0.106041			0.456244
	0.02093			0.0265013
	0.276043			0.157271
	0.168293			0.0747711
	0.19003			0.32261
	0.257187			0.209588
	0.372748			0.40575
	0.0288013			0.354762
	0.174167			0.192856
	0.372695			0.274436
	0.201091			0.418004
	0.139289			0.359025
	0.365276			0.314447
	0.115813			0.363959
	0.334891			0.00533626
	0.243606			0.265741
	0.557575			0.304316
	0.0012386			0.114936
	0.153158			0.415736
	0.0491404			0.213304
	0.0878632			0.266126
				0.320797
				0.117611
				0.216242
				0.00546175
				0.0646876
				0.403338
				0.141613
				0.429682
				0.0421291
				0.320406
				0.460622
				0.0433928
				0.236915
				0.262322
				0.424
				0.462463
				0.0481172
				0.0437971
				0.259964
				0.0802728
				0.107413
				0.275167
				0.193993
				0.535853
				0.146364
				0.197296
				0.399678
				0.528912
				0.159362
				0.036229
				0.0357175
				0.266582
				0.171438
				0.364302
				0.328179
				0.343081
				0.224481
				0.514473
				0.0071263
				0.401483
				0.420912
				0.444114
				0.222529
				0.225628
				0.0960684
				0.0856302
				0.158746
				0.263079
				0.41842
				0.428484
				0.393478
				0.27814
				0.118687
				0.293518
				0.0446345
				0.169954
				0.303334
				0.0336035
				0.201749
				0.457759
				0.212409
				0.308519
				0.0679498
				0.166281
				0.095787
				0.165511
				0.32243
				0.183277
				0.352987
				0.325538
				0.363387
				0.177285
				0.378686
				0.0900038
				0.392305
				0.0861117
				0.237536
				0.394807
				0.449881
				0.132426
				0.293459
				0.227463
				0.354441
				0.477844
				0.467348
				0.262225
				0.154505
				0.559891
				0.346234
				0.00285869
				0.21997
				0.554178
				0.255152
				0.0594439
				0.117141
				0.188214
				0.544915
				0.632657
				0.27933
				0.469784
				0.180356
				0.405456
				0.448996
				0.36832
				0.386871
				0.0628921
				0.112163
				0.711218
				0.371618
				0.306663
				0.409722
				0.025359
				0.370492
				0.505103
				0.565867
				0.0709986
				0.404007
				0.389767
				0.321056
				0.404207
				0.208615
				0.320159
				0.397032
				0.392371
				0.269984
				0.545045
				0.260388
				0.515386
				0.237228
				0.433007
				0.532001
				0.029165
				0.104961
				0.307176
				0.318134
				0.274322
				0.314879
				0.178494
				0.250941
				0.600018
				0.0468246
				0.502012
				0.248308
				0.400996
				0.631223
				0.165042
				0.125249
				0.48071
				0.164614
				0.00631258
				0.232732
				0.125604
				0.464555
				0.292262
				0.177219
				0.306012
				0.253237
				0.160393
				0.0647303
				0.0758926
				0.246462
				0.213611
				0.276753
				0.302821
				0.429504
				0.401688
				0.0521125
				0.208608

## Sheet: Supplementary Figure 7
	Supplementary Figure 7
		Average relative x position
	Time window (sec)	T7p_4.5kb 1	T7p_4.5kb 2	T7p_4.5kb 3	T7p_3.3kb 1	T7p_3.3kb 2	T7p_3.3kb 3
	0-50	0.186312	0.187847	0.178286	0.180479	0.192451	0.171346
	150-200	0.237936	0.236257	0.214189	0.217247	0.220513	0.248314
	300-350	0.235435	0.262686	0.2824	0.242194	0.256817	0.276293

[truncated: 7 more sheets: Supplementary Figure 9, Supplementary Figure 10, Supplementary Figure 11, Supplementary Figure 12, Supplementary Figure 13, Supplementary Figure 14, Supplementary Figure 15]
